# Supplementary material for: Machine Learning Models for Predicting Thermal Properties of Radiative Cooling Aerogels
Source: Gels. 2025 Jan 16;11(1):70. doi: 10.3390/gels11010070 (PMC11765191; doi:10.3390/gels11010070)
Supplement: Supplementary file 1 [file gels-11-00070-s001.zip]

Archive with 1 entries (1 files):
- gels-3397331-supplementary.pdf
